# Supplementary material for: Separation of Flavonoids and Purification of Chlorogenic Acid from Bamboo Leaves Extraction Residues by Combination of Macroporous Resin and High-Speed Counter-Current Chromatography
Source: Molecules. 2023 May 30;28(11):4443. doi: 10.3390/molecules28114443 (PMC10254542; doi:10.3390/molecules28114443)
Supplement: Supplementary file 1 [file molecules-28-04443-s001.zip]

Archive with 1 entries (1 files):
- molecules-2349569-supplementary.pdf
